# Supplementary material for: Archetypes of Family Health Climates for Nutrition and Physical Activity Among Families in Singapore: A Cross-Sectional Study
Source: Healthcare (Basel). 2026 Mar 6;14(5):669. doi: 10.3390/healthcare14050669 (PMC12985157; doi:10.3390/healthcare14050669)
Supplement: Supplementary file 1 [file healthcare-14-00669-s001.zip]

Archive with 1 entries (1 files):
- healthcare-4097256-supplementary.pdf
